# Supplementary material for: Rescaling Flow Curves of Protein-Stabilized Emulsions
Source: Nanomaterials (Basel). 2025 Apr 25;15(9):650. doi: 10.3390/nano15090650 (PMC12073574; doi:10.3390/nano15090650)
Supplement: Supplementary file 1 [file nanomaterials-15-00650-s001.zip]

Archive with 1 entries (1 files):
- nanomaterials-3517736-supplementary-new.pdf
